# Supplementary material for: Impact of Blastocystis carriage and colonization intensity on gut microbiota composition in a non-westernized rural population from Colombia
Source: PLoS Negl Trop Dis. 2025 May 12;19(5):e0013111. doi: 10.1371/journal.pntd.0013111 (PMC12097710; doi:10.1371/journal.pntd.0013111)
Supplement: S1 Table — The table provides an overview of total reads, and classification accuracy for each group. (XLSX) [file pntd.0013111.s004.xlsx]

## Sheet: Sheet1
sample	Blastocystis_Illumina	Blastocystis_reads	na lo	Burden_Illumina
P10	Positive	155	5.0499	Low
P100	Negative	90	4.5109	Negative
P101	Negative	2	1.0986	Negative
P102	Negative	0	0	Negative
P103	Positive	5538	8.6196	Middle
P105	Negative	2	1.0986	Negative
P106	Positive	5799	8.6656	Middle
P108	Positive	1354	7.2116	Middle
P11	Positive	151	5.0239	Low
P110	Positive	860	6.7581	Middle
P111	Positive	7239	8.8874	High
P113	Negative	3	1.3863	Negative
P114	Positive	205	5.3279	Low
P116	Negative	1	0.6931	Negative
P117	Positive	681	6.525	Low
P118	Positive	707	6.5624	Middle
P119	Negative	2	1.0986	Negative
P12	Positive	29299	10.2853	High
P120	Negative	4	1.6094	Negative
P13	Positive	40782	10.616	High
P14	Positive	6438	8.7701	High
P18	Positive	33422	10.417	High
P19	Positive	30841	10.3366	High
P20	Negative	88	4.4886	Negative
P22	Positive	327	5.793	Low
P27	Positive	1837	7.5164	Middle
P28	Positive	1540	7.3402	Middle
P30	Negative	19	2.9957	Negative
P31	Positive	1262	7.1412	Middle
P32	Positive	5228	8.562	Middle
P33	Negative	45	3.8286	Negative
P34	Positive	502	6.2206	Low
P35	Positive	3076	8.0317	Middle
P36	Negative	11	2.4849	Negative
P37	Positive	8088	8.9983	High
P38	Positive	4503	8.4127	Middle
P39	Negative	9	2.3026	Negative
P40	Negative	30	3.434	Negative
P42	Negative	3	1.3863	Negative
P43	Positive	481	6.1779	Low
P44	Negative	3	1.3863	Negative
P45	Negative	3	1.3863	Negative
P46	Negative	83	4.4308	Negative
P47	Negative	11	2.4849	Negative
P48	Positive	1771	7.4799	Middle
P50	Positive	2251	7.7196	Middle
P51	Negative	2	1.0986	Negative
P52	Positive	1112	7.0148	Middle
P53	Negative	21	3.091	Negative
P54	Negative	1	0.6931	Negative
P55	Negative	3	1.3863	Negative
P57	Negative	38	3.6636	Negative
P58	Positive	116	4.7622	Low
P59	Negative	24	3.2189	Negative
P60	Positive	23421	10.0614	High
P61	Negative	14	2.7081	Negative
P62	Negative	13	2.6391	Negative
P64	Positive	1246	7.1285	Middle
P65	Positive	27841	10.2343	High
P66	Negative	24	3.2189	Negative
P68	Negative	0	0	Negative
P69	Negative	0	0	Negative
P70	Negative	0	0	Negative
P71	Negative	0	0	Negative
P72	Negative	0	0	Negative
P73	Negative	0	0	Negative
P74	Positive	6441	8.7706	High
P75	Positive	4885	8.4941	Middle
P77	Negative	24	3.2189	Negative
P78	Negative	1	0.6931	Negative
P79	Positive	3321	8.1083	Middle
P80	Positive	3390	8.1289	Middle
P81	Positive	3258	8.0892	Middle
P82	Negative	4	1.6094	Negative
P83	Negative	0	0	Negative
P84	Positive	143	4.9698	Low
P85	Negative	0	0	Negative
P87	Negative	3	1.3863	Negative
P88	Negative	0	0	Negative
P89	Negative	0	0	Negative
P9	Positive	110	4.7095	Low
P90	Negative	100	4.6151	Negative
P91	Negative	0	0	Negative
P94	Negative	0	0	Negative
P95	Negative	6	1.9459	Negative
P97	Negative	13	2.6391	Negative
P98	Negative	1	0.6931	Negative
P99	Negative	68	4.2341	Negative
